# Supplementary material for: Estradiol-Induced Modulation of Clindamycin Susceptibility in Mono- and Dual-Species Biofilms of Lactobacillus gasseri and Cutibacterium acnes: An In Vitro Model Study
Source: Microorganisms. 2026 May 22;14(6):1173. doi: 10.3390/microorganisms14061173 (PMC13302852; doi:10.3390/microorganisms14061173)
Supplement: Supplementary file 1 [file microorganisms-14-01173-s001.zip]

Archive with 8 entries (8 files):
- fig-s1-kinetics-estradiol PROOF.png
- fig-s2-kinetics-clyndamycin PROOF.png
- fig-s3-mtt PROOF.png
- Fig-S4-antagonism-PROOF.png
- Supplementary material S1 R1.pdf
- Supplementary material Section S2 R1.pdf
- Supplementary material Section S3 PROOF.pdf
- Supplementary Section S4 PROOF.pdf
